# Supplementary material for: Hyperosmotic stimuli activate polycystin proteins to aid in urine concentration
Source: JCI Insight. 2025 Aug 5;10(18):e186290. doi: 10.1172/jci.insight.186290 (PMC12487848; doi:10.1172/jci.insight.186290)
Supplement: Supporting data values [file jciinsight-10-186290-s139.xlsx]

## Sheet: Figure 1-B
	Figure 1 Panel B
	Urine Osmolarity (mOsm/BW)
	PC2		PC1
	+/+	-/-	+/+	-/-
	129.227	88.6825	49.5977	24.1624
	87.0435	74.6508	178.742	21.8932
	135.381	48.3704	58.2143	20.5263
	100.526	96.1739	41.5254	57.9259
	102.886	33.6316	60.2381	59.2414
	86.125	88	51.9205	46.1905
	85.3509	63.65	151.164	39.1096
	90.125	58.75	121.656
	104.909

## Sheet: Figure 1-E
		Figure 1 Panel E
		Osmotic AUC Kidney Slices
		CTL	PC2-KO
		31.12	0.2003
		33.45	0.02697
		11.99	0.1192
		16.53	0.5371
		36.62	1.281
		34.29	1.242
		36.11
		21.35
		54.16
		40.09
		20.17
		47.77
		96.46
		33.74

## Sheet: Figure 1-H
		Figure 1 Panel G
		imCD3 Osmotic AUC Ca2+
		CTL	PC1-KO	PC2-KO
		13.25	0	0.6047
		70.44	0	0.4003
		387.9	0.01391	2.821
		933.5	0.01877	0
		55.77	0.0046	0
		1046	0.03062	0
		1404	0.01517	0
		969.6		0
		1975		0.2203
		107.4		0.03697
		820.7		0
		308		0
		75.56		0.08573
		60.09		0
		153.8		0
		158.2		0
		751.8		0
		1247		0
		793.9		0
		43.48		0
		984.8		0
		1153		0
		1399		0
		1107		0
		333.3		0
		452.8		0
		1335		0
		187.5		0
		547.6		9.046
		643.8		1.684
		69.08		3.832
		11.29		15.25
		143.8		14.98
		63.48		22.99
		320.8		0.9165
				0
				9.218
				16.39
				0
				0
				0
				0
				0
				0
				0
				0

## Sheet: Figure 2-F
		Figure 3 Panel E
		AUC Membrane Ca2+
		CTL	PC2-KO
		154.9	4.967
		40.84	29.62
		43.97	16.38
		171.2	6.908
		61.33	9.091
		64.55	2.997
		40.87	0.01329
		49.18	0.5025
		46.88	0.1479
		115.8	0
		59.99	0
		73.42	0
		43.96	0
			0
			0

## Sheet: Figure 2-H
		Figure 2 Panel H
		Osmotic C2C12 cells cytosolic Ca2+ AUC
		CTL	PC2-KO
		WT	WT	D511V	OE
		487.8	0.13	0	216.6
		187.8	0.07521	0	107.9
		78.13	0.6467	0	351.7
		339.4	2.827	0	214.1
		460.4	0.07912	0	218.5
		95.72	0	0	89.45
		109.6	0	0.6881	147.7
		441.9	0	0.1787	8.713
		430.3	0	0	107.3
		91.12	0		34.1
		38.63	0
		32.83	4.573
		104	0
		241.6	0.07387
		86.91	0.1851
		19.39	1.821
		23.55	0.002735
		52.51	0
		15.08	0
		5.047	7.14*
		16.14	0
		139.7	1.363
		54.51	0
		261.3	0
		71.82	0.3407
		29.94	0.4789
		40.62	0.6635
		126.3	0.3968
		52.86	0.8301
		67.11	0.5023
		14.48	0.8441
		9.811	6.739
		31.85	9.335
		326.6	0
		7.79	0
		242.8	0.1663
		17.63	0
		112.3	0
		27.54	0
		11.33	0.05319
		43.36	0
		139.7	0
		54.51	0
		261.3	0.5969
		17.63	0.6037
		112.3	0.1546
		27.54	0.3618
		11.33	0
		43.36	0.2561
		99.11	0
		5.288	0
		40.3	0
		29.35	0
		11.56	0
			0
			3.746
			0

## Sheet: Figure 4-C
		Figure 4 Panel C
		p-MAP4 expression at 300 and 400mosm
		300		400
		CTL	PC2-KO	CTL	PC2-KO
		1.00527	1.93147	1.82208	1.87389
		0.994729	2.29532	1.8109	1.41227
		1	1.8678	1.71951	2.15581
		0.946668

## Sheet: Figure 4-G
		Figure 4 Panel G
		Co-localization of eGFP-MAP4 and its phosphomutant with PC2
		ER		MAP4		S696A		S696D
		300 mOsm	400 mOsm	300 mOsm	400 mOsm	300 mOsm	400 mOsm	300 mOsm	400 mOsm
		0.1	0	4.7	0.7	15	6	0.1	0.1
		0	0.3	2.8	1.8	3	2	0.2	0
		0.5	0	3	1	4	4	0	0
		0	0	7	0	18	10	0	0.1

## Sheet: Figure 5-B
		Figure 5 Panel B
		EB3 length after hypeosmotic stimuli
		CTL		KO
		300	400	300	400																									1.233	1.637	1.344	2.878	1.503	1.988	0.877	1.172	2.553	1.203	0.852	0.723
		3.886	1.233	0.999	0.854																									1.112	1.394	1.93	1.259	1.344	0.973	0.704	1.067	0.994	0.803	0.496	0.351
		2.95	1.112	0.732	1.151																									1.497	1.579	1.403	1.286	2.312	1.074	0.93	1.754	1.059	0.558	0.971	0.585
		3.248	1.497	1.707	0.932																									1.52	1.009	1.169	1.282	1.36	0.871	1.119	1.211	0.973	0.576	0.918	0.468
		2.112	1.52	1.036	1.198																									1.452	1.356	0.818	1.414	1.175	0.865	0.977	0.935	1.514	0.471	0.968	0.643
		3.785	1.452	1.078	1.446																									1.073	1.264	1.239	1.314	1.534	0.988	0.631	1.205	1.392	0.702	0.879	0.877
		4.09	1.073	1.438	0.614																									1.255	0.892	1.169	1.605	1.041	0.78	1.24	1.559	0.86	0.964	0.526	0.818
		1.461	1.255	1.175	1.111																									0.863	1.314	2.923	1.169	1.349	1.326	0.698	0.916	1.637	1.168	0.736	1.041
		4.552	0.863	1.021	1.086																									1.259	2.719	0.869	1.995	1.978	0.586	0.584	1.06	1.178	0.786	0.762	0.351
		4.496	1.259	0.653	1.954																									1.036	1.781	1.001	1.578	1.323	0.918	0.733	1.231	1.598	0.98	0.523	0.701
		1.53	1.036	0.539	1.752																									1.059	0.999	1.169	1.53	1.325	0.684	0.829	1.12	1.872	0.982	0.372	0.63
		4.732	1.059	1.006	1.801																									1.135	0.76	1.124	1.461	2.399	1.385	0.638	0.709	1.538	1.013	0.529	0.63
		3.04	1.135	0.879	1.524																									1.365	1.704	1.595	0.653	1.404	1.126	0.507	0.978	1.1	0.942	0.462	0.468
		2.765	1.365	0.762	0.749																									1.24	1.021	0.98	1.415	1.943	1.091	0.896	2.026	0.879	1.146	0.39	0.994
		3.461	1.24	1.041	1.124																									1.335	2.117	0.526	2.396	1.135	1.338	0.73	1.033	1.056	0.994	0.336	0.944
		4.105	1.335	0.869	1.287
		5.389	0.877	1.034	1.418
		5.275	0.704	1.628	1.19
		2.068	0.93	0.952	1.052
		2.772	1.119	0.831	1.546
		2.348	0.977	1.363	1.439
		3.996	0.631	1.176	1.41
		4.843	1.24	1.461	1.322
		3.684	0.698	1.96	0.902
		2.464	0.584	0.902	1.257
		4.244	0.733	1.504	1.102
		2.042	0.829	2.029	1.934
		1.857	0.638	0.666	1.704
		2.388	0.507	0.614	0.934
		2.341	0.896	0.457	0.837
		1.827	0.73	0.82	1.265
		3.626	2.878	1.677	0.998
		3.098	1.259	1.694	0.957
		2.806	1.286	1.167	0.941
		2.274	1.282	1.243	1.324
		1.524	1.414	2.543	1.025
		2.97	1.314	1.423	1.208
		2.194	1.605	1.264	1.103
		2.356	1.169	1.047	1.37
		3.323	1.995	0.795	1.146
		2.578	1.578	1.257	0.79
		2.546	1.53	1.254	0.973
		2.765	1.461	1.099	0.749
		4.583	0.653	1.342	1.333
		3.332	1.415	0.992	0.889
		2.356	2.396	0.803	0.929
		3.215	1.203	0.821	1.319
		2.21	0.803	0.931	1.227
		6.193	0.558	1.287	1.052
		2.2	0.576	1.304	1.059
		2.303	0.471	2.238	1.117
		3.589	0.702	1.784	1.334
		3.509	0.964	1.815	1.781
		3.452	1.168	1.229	1.365
		2.224	0.786	1.405	1.693
		3.679	0.98	1.699	1.394
		3.872	0.982	1.405	1.052
		3.476	1.013	0.907	1.362
		3.875	0.942	1.251	1.056
		2.806	1.146	1.48	1.57
		3.989	0.994	0.942	1.588
		2.196	1.637	2.385	1.22
		2.107	1.394	2.928	0.903
		2.396	1.579	2.232	0.788
		2.191	1.009	2.625	1.259
		3.473	1.356	3.08	0.935
		5.112	1.264	1.929	1.528
		3.119	0.892	2.553	1.049
		2.769	1.314	2.072	1.021
		2.163	2.719	1.789	1.496
		1.573	1.781	1.117	1.031
		4.127	0.999	1.349	1.223
		2.627	0.76	1.475	1.231
		2.442	1.704	3.148	0.919
		6.997	1.021	2.189	0.926
		3.332	2.117	2.306	0.929
		3.354	1.172	1.96	1.043
		4.895	1.067	1.298	1.526
		5.075	1.754	1.826	0.852
		7.066	1.211	1.109	1.208
		5.864	0.935	2.657	1.765
		2.949	1.205	2.015	0.971
		3.63	1.559	2.772	1.719
		3.454	0.916	2.091	1.075
		3.422	1.06	1.251	1.192
		3.364	1.231	1.344	1.498
		4.911	1.12	2.237	1.503
		4.553	0.709	1.169	1.22
		2.483	0.978	1.184	1.056
		2.617	2.026	1.286	1.465
		4.928	1.033	1.719	1.221
		3.393	1.503	1.291	1.979
		3.095	1.344	1.036	1.451
		6.003	2.312	1.56	1.277
		3.093	1.36	2.472	1.976
		4.753	1.175	1.333	0.701
		2.659	1.534	1.735	1.174
		2.921	1.041	1.262	0.868
		1.778	1.349	1.294	1.037
		2.067	1.978	1.379	1.323
		8.142	1.323	1.444	1.184
		3.576	1.325	1.696	1.601
		2.246	2.399	1.475	1.608
		2.466	1.404	1.943	0.941
		2.755	1.943	1.349	1.789
		1.277	1.135	1.283	1.302
		2.306	0.852	1.333	1.148
		1.578	0.496	1.727	0.942
		1.928	0.971	1.151	1.169
		1.738	0.918	1.151	0.935
		2.456	0.968	1.544	0.468
		1.988	0.879	0.999	0.526
		1.87	0.526	1.123	0.907
		2.949	0.736	1.56	0.863
		2.396	0.762	1.793	0.63
		1.663	0.523	2.17	0.851
		2.514	0.372	1.704	1.184
		1.182	0.529	1.24	0.907
		1.251	0.462	0.63	0.76
		2.042	0.39	0.959	1.494
		1.82	0.336	1.054	0.854
		5.604	1.344	0.994	1.465
		3.893	1.93	1.182	1.14
		2.407	1.403	1.835	3.296
		3.176	1.169	1.549	1.365
		3.803	0.818	1.124	1.4
		3.753	1.239	1.284	1.227
		4.507	1.169	1.204	2.113
		2.617	2.923	1.056	1.461
		5.503	0.869	0.876	1.307
		2.364	1.001	1.548	1.17
		2.866	1.169	0.749	0.624
		4.175	1.124	0.765	0.952
		2.107	1.595	0.848	0.937
		2.386	0.98	2.933	1.389
		2.467	0.526	0.825	1.167
		1.674	2.553	1.273	0.932
		3.035	0.994	1.393	1.389
		2.536	1.059	1.752	0.942
		4.56	0.973	0.852	0.685
		2.039	1.514	1.331	1.085
		1.995	1.392	1.488	0.965
		4.547	0.86	1.216	1.036
		3.017	1.637	1.49	1.157
		3.387	1.178	1.972	1.015
		1.965	1.598	1.318	1.033
		2.485	1.872	1.081	0.915
		2.584	1.538	1.113	1.239
		2.662	1.1	1.017	0.932
		1.444	0.879	2.179	1.216
		3.133	1.056	1.02	1.333
		1.96	1.988	1.661	1.807
		3.118	0.973	1.347	0.889
		2.703	1.074	0.9	0.667
		3.122	0.871	0.86	1.24
		2.149	0.865	1.184	0.62
		3.525	0.988	1.24	1.406
		3.163	0.78	1.255	0.831
		5.312	1.326	1.264	0.906
		2.789	0.586	1.738	1.128
		4.292	0.918	1.738	0.941
		4.865	0.684	1.092	1.043
		4.026	1.385	1.414	1.637
		1.789	1.126	1.524	1.159
		1.319	1.091	1.346
		2.564	1.338	2.27
		1.239	0.723	1.707
		2.811	0.351	1.767
		3.04	0.585	1.943
		1.65	0.468	2.107
		3.095	0.643	1.114
		5.565	0.877	1.216
		4.18	0.818	1.468
		3.85	1.041	1.354
		2.351	0.351	1.331
		5.281	0.701	1.025
		3.515	0.63	0.935
		2.697	0.63	1.033
		3.401	0.468	1.591
		2.703	0.994	1.072
		1.041	0.944	1.348
		1.001		1.117
		2.448		0.759
		2.194		1.691
		3.257		1.526
		1.65		1.321
		3.652		3.179
		4.604		1.078
		2.777		1.514
		5.058		1.509
		4.923		1.262
		4.349		1.414
		2.912		1.192
		5.965		1.124
		2.303		1.111
		3.763		1.466
		3.829		0.973
		4.891		1.282
		4.882		1.233
		4.052		1.165
		3.34		1.184
		2.763		1.165
		7.537		1.307
		8.965		1.199
		2.902		1.059
		4.877
		2.356
		4.143
		2.697
		3.292
		6.239
		2.578
		2.646
		1.911
		3.509
		2.85
		2.596
		4.222
		2.41
		2.57
		3.156
		3.18
		3.086
		3.607
		1.987
		1.283
		1.461
		2.538
		2.682
		1.812
		2.21
		1.415
		2.076
		3.247
		2.524
		2.481
[truncated: 23 more columns]

## Sheet: Figure 5-C
		Figure 6 Panel C
		EB3 velocity after hypeosmotic stimuli
		CTL		KO
		300	400	300	400
		0.225	0.198	0.71	0.438
		0.207	0.23	0.572	0.483
		0.117	0.308	0.512	0.408
		0.186	0.342	0.5	0.492
		0.084	0.152	0.581	0.599
		0.131	0.371	0.432	0.394
		0.207	0.251	0.473	0.336
		0.179	0.271	0.452	0.574
		0.159	0.281	0.514	0.554
		0.189	0.347	0.507	0.447
		0.179	0.306	0.603	0.387
		0.129	0.364	0.415	0.618
		0.213	0.348	0.477	0.604
		0.193	0.254	0.6	0.286
		0.148	0.369	0.458	0.354
		0.142	0.224	0.897	0.343
		0.147	0.374	0.69	0.425
		0.151	0.257	0.453	0.644
		0.234	0.48	0.409	0.357
		0.179	0.493	0.421	0.41
		0.148	0.31	0.485	0.325
		0.161	0.299	0.666	0.344
		0.185	0.381	0.721	0.313
		0.175	0.286	0.557	0.383
		0.086	0.482	0.864	0.266
		0.164	0.431	0.624	0.338
		0.164	0.572	0.734	0.298
		0.151	0.407	0.364	0.337
		0.142	0.419	0.485	0.425
		0.137	0.404	0.637	0.286
		0.11	0.433	0.613	0.247
		0.126	0.32	0.496	0.35
		0.129	0.379	0.702	0.394
		0.199	0.599	0.689	0.41
		0.12	0.521	0.494	0.49
		0.259	0.424	0.652	0.382
		0.314
		0.316
		0.251
		0.343
		0.225
		0.355
		0.214
		0.264
		0.193
		0.289
		0.265

## Sheet: Figure 5-G
		Figure 5 PanelG
		MAP4-KO EB3 length after hyperosmotic stimuli
		CTL	MAP4-KO
		300	300	400
		3.842	1.884	1.971
		4.295	1.657	1.201
		4.043	1.273	0.894
		6.379	2.48	1.245
		6.929	2.119	1.442
		3.891	1.975	1.171
		4.684	2.425	1.621
		3.417	1.717	1.344
		5.588	0.864	2.196
		3.947	1.171	1.098
		6.134	1.36	1.279
		5.548	1.694	1.346
		5.865	1.692	1.304
		4.403	1.03	1.368
		2.916	2.074	1.781
		5.876	1.056	1.529
		6.133	1.422	1.998
		4.552	1.408	1.408
		2.734	1.295	1.673
		4.242	1.819	1.124
		3.375	2.271	1.769
		4.23	1.95	1.611
		5.504	3.471	1.652
		5.477	1.304	1.599
		6.589	1.69	1.752
		6.235	2.094	1.828
		4.33	2.28	1.318
		4.775	1.551	1.07
		4.148	1.344	1.236
		2.128	3.019	1.164
		3.886	2.271	1.069
		2.95	2.382	0.648
		3.248	2.765	0.675
		2.112	2.857	0.52
		3.785	1.456	0.952
		4.09	1.367	1.097
		1.461	1.192	0.636
		4.552	2.277	0.635
		4.496	1.16	1.235
		1.53	1.636	0.759
		4.732	3.058	1.224
		3.04	2.034	1.201
		2.765	1.32	1.367
		3.461	2.456	0.896
		4.105	2.072	1.078
		5.389	1.463	0.83
		5.275	3.056	0.812
		2.068	2.275	0.528
		2.772	2.505	0.739
		2.348	1.938	0.805
		5.983	2.692	0.683
		3.836	2.302	0.586
		4.643	2.489	0.9
		3.265	2.867	1.051
		3.875	1.557	1.171
		4.947	1.769	0.812
		6.116	1.926	1.038
		5.605	3.263	1.953
		4.986	2.975	2.331
		5.604	2.108	1.623
		3.684	2.03	1.368
		7.189	2.562	1.963
		3.737	1.871	1.589
		4.003	2.709	1.97
		4.106	2.097	1.508
		5.604	2.358	1.144
		3.893	1.524	1.277
		2.407	1.081	1.244
		3.176	2.756	1.026
		3.803	1.708	1.34
		3.753	1.781	1.83
		4.507	2.153	1.494
		2.617	1.848
		5.503	1.867
		2.364	1.376
		2.866	1.788
		4.175	1.269
		2.107	1.957
		2.386	1.245
		2.467	1.394
		1.674	1.716
		3.035	1.648
		2.536	1.391
		4.56	0.906
		2.039	0.988
			1.163
			0.999
			1.576
			1.297
			1.292
			1.465
			1.051
			1.328
			0.869
			1.019
			1.711
			2.455
			1.777
			1.423
			1.277
			2.404
			1.381
			1.396
			1.436

[truncated: 35 more sheets: Figure 5-I, Supp. Figure 1-B, Supp. Figure 1-C, Supp. Figure 1-D, Supp. Figure 1-E, Supp. Figure 1-F, Supp. Figure 2-A, Supp. Figure 2-C, Supp. Figure 2-D, Supp. Figure 2-F, Supp. Figure 3-D, Supp. Figure 3-F, Supp. Figure 3-G, Supp. Figure 4-B, Supp. Figure 4-D, Supp. Figure 5-E, Supp. Figure 5-F, Supp. Figure 6-B, Supp. Figure 7-A, Supp. Figure 7-E …]
